# Supplementary material for: Klebsiella Species and Enterobacter cloacae Isolates Harboring blaOXA-181 and blaOXA-48: Resistome, Fitness Cost, and Plasmid Stability
Source: Microbiol Spectr. 2022 Dec 1;10(6):e03320-22. doi: 10.1128/spectrum.03320-22 (PMC9769605; doi:10.1128/spectrum.03320-22)
Supplement: Supplemental file 1 — Data Set S1. Download spectrum.03320-22-s0001.xlsx, XLSX file, 0.01 MB [file spectrum.03320-22-s0001.xlsx]

## Sheet: Sheet1
Supplementary data 1: MIC of twenty-nine Gram negative bacterial isolates from clinical specimen
ISOLATE ID	PIPC (MIC)	CEZ (MIC)	CTM(MIC)	CTX(MIC)	CAZ(MIC)	CPFM(MIC)	FMOX(MIC	CPDX(MIC)	S/A(MIC)	AZT(MIC)	IPM(MIC)	MEPM	GM(MIC)	AMK(MIC)	MINO(MIC)	FOM(MIC)	ST(MIC)	LVFX(MIC)
EFN216	>64	>16	>16	>32	>16	>16	≤0.5	>4	>8/16	>16	≤0.25	≤0.25	>8	16	>8	≤32	>38/2	>4
EFN220	>64	>16	>16	8	4	8	≤0.5	>4	4/8	8	≤0.25	≤0.25	>8	8	4	≤32	>38/2	>4
EFN262	>64	>16	>16	8	>16	≤0.5	8	>4	>8/16	8	1	≤0.25	≤0.25	≤1	2	≤32	≤9.5/0.5	1
EFN271	4	1	≤0.5	≤0.5	≤0.5	≤0.5	≤0.5	≤1	≤2/4	≤0.5	≤0.25	≤0.25	≤0.25	≤1	>8	≤32	≤9.5/0.5	≤0.25
EFN297B	>64	>16	>16	>32	16	>16	≤0.5	>4	>8/16	>16	0.5	≤0.25	>8	16	>8	≤32	>38/2	>4
EFN299	>64	>16	>16	>32	>16	16	>16	>4	>8/16	>16	2	0.5	>8	8	>8	≤32	>38/2	>4
EFN306B	>64	>16	>16	>32	16	>16	16	>4	>8/16	>16	0.5	≤0.25	>8	2	>8	≤32	>38/2	>4
EFN308C	>64	>16	>16	>32	16	>16	≤0.5	>4	>8/16	>16	≤0.25	≤0.25	>8	8	>8	≤32	>38/2	>4
EFN322	>64	4	4	2	8	4	4	>4	>8/16	>16	≤0.25	≤0.25	≤0.25	≤1	4	≤32	>38/2	2
EFN336	>64	>16	>16	8	8	≤0.5	16	>4	>8/16	1	≤0.25	≤0.25	≤0.25	≤1	8	≤32	≤9.5/0.5	1
EFN338	>64	>16	>16	>32	>16	4	>16	>4	>8/16	>16	≤0.25	≤0.25	≤0.25	≤1	2	≤32	≤9.5/0.5	≤0.25
EFN352B	>64	8	4	4	4	4	8	>4	>8/16	>16	≤0.25	≤0.25	≤0.25	≤1	>8	≤32	>38/2	>4
EFN354	≤0.5	8	≤0.5	≤0.5	≤0.5	≤0.5	≤0.5	≤1	≤2/4	≤0.25	2	≤0.25	1	≤1	8	≤32	>38/2	≤0.25
EFN356	>64	>16	>16	>32	>16	>16	4	>4	>8/16	>16	≤0.25	≤0.25	2	8	>8	≤32	>38/2	>4
EFN659	4	2	≤0.5	≤0.5	≤0.5	≤0.5	≤0.5	≤1	4/8	≤0.5	≤0.25	≤0.25	≤0.25	≤1	2	≤32	≤9.5/0.5	≤0.25
EFN663A	>64	>16	>16	>32	16	>16	≤0.5	>4	8/16	>16	≤0.25	≤0.25	>8	8	4	≤32	>38/2	>4
EFN663C	64	>16	>16	32	8	4	>16	>4	≤2/4	>16	≤0.25	≤0.25	0.5	4	≤0.25	>128	>38/2	≤0.25
EFN664	>64	16	4	4	8	8	≤0.5	>4	>8/16	>16	1	1	≤0.25	≤1	>8	≤32	>38/2	>4
EFN668	32	8	≤0.5	≤0.5	≤0.5	4	≤0.5	≤1	≤2/4	1	2	≤0.25	2	2	>8	≤32	>38/2	2
EFN683	>64	8	>16	8	16	8	16	>4	>8/16	>16	1	≤0.25	2	8	8	≤32	>38/2	4
EFN685	>64	>16	>16	32	8	>16	>16	>4	>8/16	>16	>8	>8	>8	8	4	128	>38/2	>4
EFN712A	16	>16	>16	32	8	4	>16	>4	≤2/4	>16	≤0.25	4	0.5	2	4	>128	>38/2	0.5
EFN713B	16	>16	>16	32	4	2	>16	>4	≤2/4	>16	≤0.25	2	≤0.25	2	8	128	>38/2	0.5
EFN743	>64	>16	>16	>32	>16	16	16	>4	>8/16	>16	1	1	>8	8	4	128	>38/2	>4
EFN745B	64	>16	>16	32	>16	8	>16	>4	≤2/4	>16	≤0.25	4	0.5	4	≤0.25	128	>38/2	0.5
EFN852	>64	>16	>16	32	>16	8	≤0.5	>4	>8/16	>16	≤0.25	≤0.25	0.5	2	8	≤32	>38/2	>4
EFN985B	4	1	≤0.5	≤0.5	≤0.5	≤0.5	≤0.5	≤1	≤2/4	≤0.5	≤0.25	≤0.25	≤0.25	2	2	≤32	≤9.5/0.5	≤0.25
5237	>64	>16	>16	>32	>16	>16	≤0.5	>4	>8/16	>16	0.5	≤0.25	>8	2	>8	≤32	>38/2	>4
5547A	>64	>16	>16	8	16	≤0.5	16	>4	>8/16	2	1	2	≤0.25	≤1	>8	≤32	>38/2	>4
