# Supplementary material for: Klebsiella Species and Enterobacter cloacae Isolates Harboring blaOXA-181 and blaOXA-48: Resistome, Fitness Cost, and Plasmid Stability
Source: Microbiol Spectr. 2022 Dec 1;10(6):e03320-22. doi: 10.1128/spectrum.03320-22 (PMC9769605; doi:10.1128/spectrum.03320-22)
Supplement: Supplemental file 2 — Data Set S2. Download spectrum.03320-22-s0002.xlsx, XLSX file, 0.01 MB [file spectrum.03320-22-s0002.xlsx]

## Sheet: Sheet1
		Supplementary data 2: Genetic characteristics of Gram negatives isolates used in this study
	Accessions	Continent	Species	Collection year	Sequence type	ESBLs	Carbapenemases	Beta lactamases	AmpC
This study	CP092512	Africa	Klebsiella quasipneumoniae	2017	ST5015		blaOXA-181		blaDHA-1
This sudy	CP092589	Africa	Klebsiella pneumoniae	2017	ST11		blaOXA-48	blaOXA-1, blaTEM-1B	blaCMY-4
This study	CP092635	Africa	Enterobacter cloacae	2017	ST456		blaOXA-181	blaOXA-1, blaTEM-1B, blaCMH-3
	SRR1561279	Europe	Klebsiella pneumoniae	2009	ST11	blaCTX-M-3	blaKPC-2		blaCMY-4
	ERR2238052	Europe	Klebsiella pneumoniae	2017	ST11		blaNDM-19	blaTEM-1B
	ERR2238059	Europe	Klebsiella pneumoniae	2017	ST11		blaNDM-19	blaTEM-1B
	ERR2237951	Europe	Klebsiella pneumoniae	2017	ST11	blaCTX-M-15	blaNDM-1	blaOXA-9, blaTEM-1A, blaOXA-1
	ERR025479	Asia	Klebsiella pneumoniae	2007	ST11			blaOXA-1, blaLAP-2	blaDHA-1
	ERR025540	Asia	Klebsiella pneumoniae	2004	ST11		blaIMP-1	blaTEM-1B
	ERR025541	Asia	Klebsiella pneumoniae	2005	ST11	blaCTX-M-15		blaOXA-1
	ERR025547	Asia	Klebsiella pneumoniae	2005	ST11			blaTEM-1B	blaCMY-2
	ERR025548	Asia	Klebsiella pneumoniae	2004	ST11	blaSHV-12		blaOXA-1
	SRR1561228	Asia	Klebsiella pneumoniae	2008	ST11	blaCTX-M-15		blaOXA-1	blaDHA-1
	SRR1561234	Asia	Klebsiella pneumoniae	2008	ST11	blaCTX-M-15		blaOXA-1
	SRR1561273	Asia	Klebsiella pneumoniae	2008	ST11	blaCTX-M-15		blaOXA-1	blaDHA-1
	SRR1561272	Asia	Klebsiella pneumoniae	2008	ST11	blaCTX-M-15			blaDHA-1
	SRR1561274	Asia	Klebsiella pneumoniae	2009	ST11	blaCTX-M-15		blaOXA-1
	SRR1561282	Asia	Klebsiella pneumoniae	2008	ST11	blaCTX-M-15		blaOXA-1	blaDHA-1
	SRR1561283	Asia	Klebsiella pneumoniae	2007	ST11	blaCTX-M-15		blaOXA-1, blaTEM-1B	blaDHA-1
	SRR1561284	Asia	Klebsiella pneumoniae	2008	ST11	blaCTX-M-15		blaOXA-1, blaTEM-1B	blaDHA-1
	SRR1561285	Asia	Klebsiella pneumoniae	2008	ST11	blaCTX-M-15		blaTEM-1B
	SRR1561286	Asia	Klebsiella pneumoniae	2008	ST11	blaCTX-M-15		blaOXA-1, blaTEM-1B	blaDHA-1
	CP061952	Asia	Klebsiella pneumoniae	2015	ST11		blaOXA-48	blaSHVs,blaTEM-1
	CP068572	Asia	Klebsiella pneumoniae	2015	ST11	blaCTX-M-14	blaOXA-48, blaKPC-2	blaSHVs,blaTEM-1	blaCMY
	CP034249	Asia	Klebsiella pneumoniae	2018	ST11
	CP003200	Asia	Klebsiella pneumoniae	2011	ST11	blaCTX-M-14	blaKPC-2
	CP025466	Asia	Klebsiella pneumoniae	2008	ST11	blaCTX-M-3, blaCTX-M-14	blaVIM-1, blaKPC-2	blaSHV-12, blaTEM-1B
	CP022997	Asia	Klebsiella pneumoniae	2013	ST11	blaCTX-M-3
	SRR1561298	North America	Klebsiella pneumoniae	2010	ST11	blaCTX-M-15	blaNDM-1	blaOXA-1, blaTEM-1B	blaCMY-6
	SRR1561199	South America	Klebsiella pneumoniae	2006	ST11	blaCTX-M-2		blaTEM-1B
	SRR1561204	South America	Klebsiella pneumoniae	2009	ST11		blaKPC-2
	CP006659	South America	Klebsiella pneumoniae	2010	ST11	blaCTX-M-15
